# Supplementary material for: iDualG4: A Dual-Channel Deep Learning Framework for Predicting In Vivo G-Quadruplexes
Source: Biomolecules. 2026 May 7;16(5):693. doi: 10.3390/biom16050693 (PMC13204512; doi:10.3390/biom16050693)
Supplement: Supplementary file 1 [file biomolecules-16-00693-s001.zip]

Archive with 1 entries (1 files):
- biomolecules-4248844-supplementary.pdf
